# Supplementary material for: Psychometric properties of the brief sense of community scale for urban-dwelling older adults
Source: Gerontologist. 2025 Oct 27;65(12):gnaf239. doi: 10.1093/geront/gnaf239 (PMC12688443; doi:10.1093/geront/gnaf239)
Supplement: gnaf239_Supplementary_Data [file gnaf239_supplementary_data.zip]

Archive with 1 entries (1 files):
- Bloem, Cramm, & Nieboer Suppl.docx
